# Supplementary material for: The influence of visitor-based social contextual information on visitors’ museum experience
Source: PLoS One. 2022 May 24;17(5):e0266856. doi: 10.1371/journal.pone.0266856 (PMC9129054; doi:10.1371/journal.pone.0266856)
Supplement: S4 Appendix — (XLSX) [file pone.0266856.s004.xlsx]

## Sheet: Visitor_expertiment_data
P_no	Gender	Cluster	Art Major	VSCI	Sequence	Exhibition	Condition	VT_A (Viewing time of artwork)	VT_M (Viewing time of mobile app)	VT_O (Visiting time)	Satisfaction_exhibition	Satisfaction_mobile app
1	M	2	O	O	2	E2	3	1314.56	1007.25	2321.8	4	4.25
1	M	2	O	X	1	E1	2	1027.92	653.432	1681.36	3	3
2	M	2	O	O	2	E2	3	1279.4	1912.6	3192	4.66667	4.5
2	M	2	O	X	1	E1	2	901.953	1412.67	2314.63	3.33333	4
3	F	1	O	O	2	E2	3	1057.94	948.25	2006.19	4.33333	4.75
3	F	1	O	X	1	E1	2	950.569	146.077	1096.65	3.66667	4.25
4	F	2	O	O	1	E2	3	843.363	738.929	1582.29	3.66667	3.25
4	F	2	O	X	2	E1	2	972.223	540.332	1512.55	3	2
5	M	1	O	O	2	E1	1	968.448	1391.23	2359.68	3.66667	3.75
5	M	1	O	X	1	E2	4	594.839	1288.49	1883.33	3	2
6	F	2	X	O	1	E1	1	1963.7	754.541	2718.24	3.66667	3
6	F	2	X	X	2	E2	4	851.17	398.635	1249.8	3	2
7	M	2	X	O	1	E2	3	3114.2	1251.09	4365.29	4.66667	4
7	M	2	X	X	2	E1	2	1953.4	769.77	2723.17	2.66667	4
8	F	1	X	O	2	E2	3	2970.52	503.097	3473.61	3.66667	3.5
8	F	1	X	X	1	E1	2	2931.18	525.778	3456.96	3.33333	3.5
9	M	2	X	O	1	E1	1	2374.67	1331.45	3706.12	4.33333	3.5
9	M	2	X	X	2	E2	4	1794.62	725.234	2519.85	3.33333	3.5
10	M	1	X	O	1	E2	3	2058.83	682.281	2741.11	3.66667	3.5
10	M	1	X	X	2	E1	2	1807.32	372.596	2179.91	2.33333	1.75
11	F	1	X	O	2	E2	3	1961.01	1266.8	3227.81	4.33333	4.5
11	F	1	X	X	1	E1	2	2231.99	117.066	2349.06	3	2.5
12	M	1	O	O	2	E1	1	2478.3	726.189	3204.49	4	3.75
12	M	1	O	X	1	E2	4	1383.44	419.166	1802.61	3	2.25
13	M	2	X	O	2	E1	1	1542.97	238.854	1781.82	4	3.5
13	M	2	X	X	1	E2	4	1170.14	182.213	1352.35	3.66667	3.25
14	M	1	X	O	2	E2	3	3079.94	404.742	3484.68	3.66667	3.25
14	M	1	X	X	1	E1	2	1727.13	314.719	2041.85	3	2.25
15	M	2	X	O	1	E1	1	2183.92	286.256	2470.18	4	3.75
15	M	2	X	X	2	E2	4	1487.45	131.738	1619.19	3	2.75
16	F	1	X	O	1	E1	1	1053.09	1650.68	2703.77	3.66667	3.75
16	F	1	X	X	2	E2	4	680.596	887.887	1568.48	1.66667	1.75
17	F	2	X	O	1	E1	1	698.858	467.473	1166.33	5	4
17	F	2	X	X	2	E2	4	401.257	269.06	670.318	2.66667	1.25
18	F	2	O	O	2	E2	3	1206.99	1311.45	2518.44	3.33333	4
18	F	2	O	X	1	E1	2	1068.93	708.229	1777.16	1.66667	1.75
19	F	1	X	O	2	E2	3	1494.89	1745.23	3240.12	4	3.75
19	F	1	X	X	1	E1	2	1146.2	408.857	1555.05	3	2.25
20	F	2	X	O	1	E1	1	1527.17	259.921	1787.09	5	5
20	F	2	X	X	2	E2	4	404.152	63.803	467.955	4	4.75
21	F	2	O	O	1	E1	1	1961.58	2160.03	4121.61	3.66667	3.5
21	F	2	O	X	2	E2	4	1342.3	741.163	2083.46	2.66667	2.25
22	F	1	O	O	1	E2	3	621.719	909.634	1531.35	4	3.75
22	F	1	O	X	2	E1	2	626.86	165.803	792.663	3	3
23	F	1	X	O	2	E1	1	2922.2	803.606	3725.8	4.66667	3.5
23	F	1	X	X	1	E2	4	1372.92	632.299	2005.21	3.33333	3.75
24	F	1	O	O	2	E2	3	344.992	473.08	818.072	4.66667	4.5
24	F	1	O	X	1	E1	2	186.488	182.431	368.92	3.66667	4.75
25	M	1	X	O	1	E2	3	103.909	736.952	840.861	4	4.25
25	M	1	X	X	2	E1	2	70.9809	215.663	286.644	3.33333	3.5
26	M	2	X	O	1	E1	1	1235.2	821.863	2057.06	4	3.25
26	M	2	X	X	2	E2	4	1241.49	396.48	1637.97	4.66667	3.25
27	M	1	X	O	2	E2	3	1238.62	506.62	1745.24	4	4.25
27	M	1	X	X	1	E1	2	786.792	471.483	1258.28	3.33333	1.75
28	M	2	O	O	1	E1	1	1285.99	1456.86	2742.85	4.33333	3.5
28	M	2	O	X	2	E2	4	867.778	564.282	1432.06	4.33333	3.25
29	M	1	O	O	1	E1	1	614.016	11.4504	625.466	3.33333	3.75
29	M	1	O	X	2	E2	4	818.019	141.388	959.407	4	3
30	M	2	X	O	2	E1	1	966.05	22.334	988.384	4	4.5
30	M	2	X	X	1	E2	4	649.909	58.3799	708.289	3	4
31	F	2	X	O	1	E1	1	897.557	529.287	1426.84	3.33333	4
31	F	2	X	X	2	E2	4	538.906	171.116	710.022	3.66667	2.5
32	F	1	O	O	1	E2	3	1327.03	1051.43	2378.46	4	3
32	F	1	O	X	2	E1	2	402.858	185.466	588.325	4	2.5
33	F	1	X	O	1	E1	1	507.066	802.259	1309.33	3.66667	4
33	F	1	X	X	2	E2	4	372.581	592.147	964.729	3	2
34	F	1	X	O	1	E1	1	2034.88	1501.96	3536.84	5	4.75
34	F	1	X	X	2	E2	4	951.007	1050.52	2001.53	4.33333	4.75
35	M	1	O	O	2	E2	3	875.298	531.932	1407.23	4	3.75
35	M	1	O	X	1	E1	2	848.558	387.222	1235.78	2.66667	2.25
36	F	2	X	O	1	E2	3	867.579	823.789	1691.37	4.33333	4
36	F	2	X	X	2	E1	2	671.602	327.298	998.9	3.66667	2.25
37	F	2	X	O	1	E1	1	465.463	143.778	609.241	3.66667	3
37	F	2	X	X	2	E2	4	477.376	341.687	819.063	2.66667	2.5
38	M	2	O	O	1	E2	3	678.49	1114.3	1792.79	4	3.5
38	M	2	O	X	2	E1	2	592.438	544.233	1136.67	2.33333	1.75
39	F	2	X	O	2	E2	3	462.888	230.299	693.187	4.66667	3.75
39	F	2	X	X	1	E1	2	371.947	201.83	573.777	3.66667	3
40	M	1	O	O	2	E1	1	1201.11	2461.2	3662.31	3.66667	3.5
40	M	1	O	X	1	E2	4	1077.21	1245.14	2322.35	2.66667	2.5
* connected with Fig.7

## Sheet: Post_evaluation_vsci
No	Art Major	Cluster	Ex_satisfaction	Ex_comment	Popular	Art_comment	Emotion	Feature	Interesting	Understanding	Preference	Viewing_time	Visit_count	Attraction	Type
1	O	C2	2	3	3	5	3	3	4	4	4	2	2	1	4
2	O	C2	4	2	5	4	2	5	4	5	4	5	4	3	2
3	O	C1	4	3	4	5	2	4	3	3	3	3	4	4	5
4	O	C2	2	2	4	3	2	4	4	4	4	2	2	2	5
5	O	C1	3	3	4	5	4	3	3	3	3	3	3	3	4
6	X	C2	2	2	5	3	2	1	3	3	3	2	2	2	4
7	X	C2	4	4	5	3	3	4	3	2	3	4	3	2	5
8	X	C1	4	4	4	3	5	3	4	4	4	4	4	4	5
9	X	C2	4	3	3	3	2	4	3	3	3	2	2	2	2
10	X	C1	2	3	1	5	3	3	2	1	3	3	4	4	4
11	X	C1	4	3	4	5	2	3	3	3	4	2	2	2	4
12	O	C1	4	4	3	3	4	4	4	4	4	4	4	4	5
13	X	C2	3	3	2	3	2	2	2	2	2	4	4	3	4
14	X	C1	4	4	5	5	4	3	3	3	3	3	3	3	4
15	X	C2	3	3	4	4	3	4	3	3	3	2	2	2	5
16	X	C1	3	3	4	5	2	3	3	4	4	1	1	1	4
17	X	C2	1	4	5	4	4	5	4	4	4	3	3	3	4
18	O	C2	2	1	4	4	3	3	4	4	4	1	1	1	4
19	X	C1	4	3	4	5	3	4	3	3	4	1	2	4	4
20	X	C2	5	5	5	5	4	4	4	4	4	5	5	5	5
21	O	C2	3	2	4	3	3	5	2	2	2	2	4	3	5
22	O	C1	3	3	3	4	3	3	3	3	3	4	4	4	5
23	X	C1	2	3	4	5	2	5	2	2	2	3	3	3	3
24	O	C1	3	3	5	5	5	3	3	3	3	5	4	3	4
25	X	C1	4	4	4	4	5	4	4	4	4	5	5	5	5
26	X	C2	1	3	3	5	5	4	4	1	4	4	4	4	5
27	X	C1	5	5	4	5	3	4	5	5	5	3	3	3	3
28	O	C2	3	4	4	5	3	4	3	3	3	5	5	5	5
29	O	C1	4	4	3	4	1	5	2	2	3	5	5	5	5
30	X	C2	4	4	3	3	3	4	3	3	3	3	3	3	5
31	X	C2	4	5	4	4	3	3	3	4	4	4	3	4	5
32	O	C1	3	4	2	3	1	1	1	1	1	1	1	1	4
33	X	C1	4	3	2	5	3	4	3	3	3	3	4	3	4
34	X	C1	1	3	3	5	3	2	3	3	3	2	1	1	4
35	O	C1	4	4	3	5	2	3	4	4	4	4	4	4	4
36	X	C2	1	5	4	5	4	2	3	3	3	4	4	4	5
37	X	C2	2	3	2	3	2	3	2	2	3	2	2	1	3
38	O	C2	4	3	3	5	2	2	2	2	2	1	1	1	4
39	X	C2	2	3	4	5	4	5	4	5	4	2	3	4	5
40	O	C1	3	3	5	5	4	4	4	4	4	3	3	3	4
* connected with Fig.8
* 5-point Likert scale

## Sheet: Online_survey_data
No.	Art-major (1- True; 0- False)	Liking to artwork	Viewing time to artwork	Interest to artwork	Revisit counts to artwork	Emotional response	Art features noticed by others	Proportion of visitors who viewed	Artwork comment	Understanding to artwork	Exhibition comments	Avg. Viewing time of artwork	Avg. Revisit counts	Overall score of exhibition	Avg. Proportion of visitors who viewed	Most popular artworks	Less popular artworks	Visitor type	Art knowledge score	Art interest score	Clusters
1	1	7	4	7	4	7	6	4	7	7	7	5	4	7	3	7	7	7	45	27	1
2	1	6	3	6	2	4	3	2	6	5	5	2	2	5	1	4	2	2	60	46	2
3	1	2	2	3	2	2	2	2	4	2	3	1	1	3	1	2	2	2	100	55	2
4	1	1	1	2	1	2	2	1	2	3	1	1	1	3	1	1	1	1	55	52	2
5	1	7	5	7	6	7	7	6	6	7	7	5	5	7	3	7	3	7	45	31	1
6	0	3	2	5	1	5	6	1	6	5	6	2	4	6	1	6	1	2	20	17	2
7	0	7	7	2	4	5	2	6	5	2	6	5	3	7	6	7	7	7	25	30	1
8	0	7	5	7	5	6	6	6	7	7	6	4	5	7	6	7	4	6	35	41	1
9	1	2	4	3	2	5	2	2	4	6	4	5	1	4	4	6	2	5	85	58	2
10	1	2	4	1	4	4	5	2	2	2	2	4	3	2	4	1	1	6	80	49	2
11	0	7	7	3	3	6	6	3	6	3	6	3	3	7	4	6	4	7	40	36	1
12	1	2	2	6	2	5	4	2	2	2	2	2	2	4	2	2	2	6	80	61	2
13	0	6	3	7	1	6	5	6	6	3	5	4	2	6	4	7	5	2	30	32	1
14	0	6	3	6	4	7	6	4	7	5	7	6	6	6	6	7	6	7	40	26	1
15	1	2	6	2	7	1	7	7	2	7	7	6	6	3	2	6	6	7	45	43	1
16	1	6	5	6	4	4	5	6	5	6	6	6	5	6	5	7	3	7	55	64	1
17	0	6	7	7	7	5	5	6	7	6	6	6	7	7	5	7	7	6	35	30	1
18	0	1	1	1	1	1	1	1	5	1	1	1	1	1	1	7	1	1	35	29	2
19	1	3	3	5	2	4	5	3	5	1	5	2	1	2	2	3	3	5	70	41	2
20	1	3	3	3	3	6	5	2	4	4	3	5	4	4	3	3	3	4	45	39	2
21	1	6	5	6	4	6	6	6	6	6	6	5	5	7	5	7	5	6	45	39	1
22	0	4	3	5	3	5	6	3	5	4	5	3	3	3	2	3	2	2	40	41	2
23	1	3	2	3	3	5	7	4	4	5	4	4	4	6	5	7	4	7	70	76	1
24	0	5	5	6	5	5	6	5	6	5	6	4	4	5	4	6	4	3	25	62	1
25	1	6	6	6	5	5	6	5	5	4	6	4	6	6	7	6	6	6	45	77	1
26	0	5	5	5	5	7	7	5	6	6	6	4	4	5	4	5	5	5	10	47	1
27	1	5	5	5	5	7	5	2	7	7	7	2	2	4	2	6	1	1	50	22	1
28	0	5	5	6	2	6	7	3	7	6	6	5	3	6	5	6	5	7	25	60	1
29	0	5	5	5	3	5	6	5	6	4	5	4	4	6	4	6	5	6	35	42	1
30	0	5	2	2	2	3	5	3	5	2	6	2	2	2	3	5	5	4	20	25	2
31	0	1	1	1	1	7	1	1	7	7	7	1	1	1	1	7	1	4	30	41	2
32	0	5	4	4	4	4	6	4	6	5	5	4	4	5	4	6	6	5	25	28	1
33	1	7	6	6	3	7	3	5	7	5	7	7	5	7	6	7	4	7	35	67	1
34	1	7	6	6	4	7	6	5	5	7	5	5	4	5	5	7	5	7	45	31	1
35	0	7	7	7	7	7	7	7	7	7	7	7	7	7	7	7	7	7	10	18	1
36	0	4	5	6	4	6	4	6	7	4	6	4	4	5	6	6	6	5	25	37	1
37	0	3	1	2	3	6	5	2	7	6	6	2	2	5	1	5	2	1	35	19	2
38	0	7	2	7	2	6	6	1	6	6	7	3	2	6	2	6	6	6	25	44	1
39	0	3	2	3	3	5	5	2	5	5	5	5	3	5	3	5	5	2	15	30	2
40	0	6	5	6	2	6	6	3	6	6	6	7	5	7	5	7	3	6	25	39	1
41	0	3	3	3	3	5	5	3	5	3	3	5	3	5	5	5	5	6	30	57	1
42	0	5	5	5	6	6	7	6	6	5	6	5	6	6	6	7	7	6	25	67	1
43	0	5	5	5	5	5	5	5	5	5	5	5	5	5	5	5	5	5	10	55	1
44	1	5	7	7	6	7	7	5	7	7	7	4	6	7	5	7	4	7	50	63	1
45	0	1	1	1	1	1	5	1	1	1	1	1	1	1	1	5	1	3	20	41	2
46	1	6	6	6	6	7	6	6	6	6	7	7	3	7	7	7	2	5	45	51	1
47	1	7	4	4	4	7	7	4	6	6	5	4	4	5	4	6	6	4	50	57	1
48	0	6	4	7	4	7	6	7	7	7	7	3	5	6	3	7	7	7	30	43	1
49	0	5	2	6	2	7	7	1	6	6	7	1	4	2	6	7	7	7	25	59	1
50	0	1	1	1	1	1	6	1	5	1	4	1	1	4	1	7	1	1	30	26	2
51	0	5	5	5	5	5	5	3	1	1	1	1	1	1	1	1	1	4	30	44	2
52	0	2	4	2	4	6	3	4	5	6	4	4	2	3	4	6	6	5	30	36	1
53	0	2	2	2	2	2	6	2	2	2	2	2	2	3	2	6	2	2	40	25	2
54	0	5	5	6	3	6	4	4	6	4	4	3	3	5	3	6	1	6	25	25	1
55	0	4	4	4	4	5	3	2	5	5	6	5	4	4	4	4	4	4	20	34	1
56	1	3	3	2	3	2	6	4	5	3	5	4	2	3	2	5	1	5	25	33	2
57	0	3	3	3	2	6	6	3	6	6	5	3	3	5	3	5	2	5	30	28	2
58	1	5	5	5	5	5	5	5	5	5	5	5	5	5	5	5	5	5	85	55	1
59	0	7	6	7	5	6	6	6	6	5	6	7	6	6	7	6	6	6	15	62	1
60	0	4	4	5	4	6	5	4	5	5	5	4	4	5	5	6	6	5	35	45	1
61	0	6	6	6	5	5	5	5	5	5	5	4	4	4	4	4	4	4	20	44	1
62	1	4	4	5	4	6	3	1	6	4	5	5	6	2	2	6	6	7	35	69	1
63	0	6	6	6	6	6	6	6	6	6	6	6	6	6	6	6	6	6	30	23	1
64	0	2	2	3	1	2	2	3	2	1	2	1	2	2	1	2	3	2	30	14	2
65	0	2	1	2	1	2	1	1	5	5	3	2	2	4	1	2	2	5	15	30	2
66	1	1	1	7	1	1	1	1	7	4	1	1	1	4	1	4	1	4	70	72	2
67	1	4	5	4	5	7	7	4	5	5	6	6	2	4	5	5	2	6	80	59	1
68	1	2	3	3	2	4	2	2	4	2	4	2	2	2	3	4	2	2	75	59	2
69	1	6	4	4	5	5	5	3	4	4	6	4	3	5	4	5	2	5	75	54	1
70	1	1	1	4	1	1	5	1	5	1	1	1	1	4	1	1	1	1	65	56	2
71	1	6	6	6	3	7	6	5	6	2	6	5	4	6	7	7	7	7	70	59	1
* 7-point Likert scale
